# Supplementary material for: Phenotypic and molecular characterization of IMP-producing Enterobacterales in Spain: Predominance of IMP-8 in Klebsiella pneumoniae and IMP-22 in Enterobacter roggenkampii
Source: Front Microbiol. 2022 Sep 28;13:1000787. doi: 10.3389/fmicb.2022.1000787 (PMC9554532; doi:10.3389/fmicb.2022.1000787)
Supplement: Supplementary file 1 [file Table_1.XLSX]

## Sheet: Hoja1
Supplementary Table_S1: Identification and antibiotic resistance genes of IMP-producing Enterobacterales.
Isolates	Specie	Subspecie	Mash_distance	Best matched genome (mash)	Average Nucleotide Identity (ANI)*	MLST	IMP	Other carbapenemases genes	blaCTX-M	dfrA	aac(3)-II	aac(6')-Ib	aadA	ant(2)-Ia	aph(3')-I	aph(6)-Id	blaSHV	blaACT	blaMIR	blaFOX	blaGES	blaLAP	blaOXA-10	blaOXA-1	blaOXA-2	blaTEM	cat	ere	fosA	mcr	mphA	mphE	msrE	qnr	sul1	tet	K-locus
entb1386	E. roggenkampii	NA	0.0004	GCF_001471995.1	98.51	ST96	blaIMP-22	ND	ND	ND	ND	aac(6')-Ib	aadA2	ant(2)-Ia	aph(3')-Ia	aph(6)-Id	ND	ND	blaMIR-5	ND	ND	ND	ND	ND	blaOXA-2	blaTEM-124	ND	ND	fosA.1	ND	ND	NA	ND	qnrA1	sul1	tetA	NA				11
entb1664	E. roggenkampii	NA	0.0015	GCF_001471995.1	98.51	ST96	blaIMP-22	ND	ND	ND	ND	aac(6')-Ib	aadA2	ant(2)-Ia	aph(3')-Ia	ND	ND	ND	blaMIR-5	ND	ND	ND	ND	ND	blaOXA-2	ND	ND	ND	fosA.1	ND	ND	NA	ND	qnrA1, qnrB2	sul1	tetA	NA				11
entb1758	E. hormaechei	Enterobacter hormaechei subsp. xiangfangensis	0.0006	GCF_001472255.1	98.71	ST182	blaIMP-13	ND	ND	dfrA12	ND	aac(6')-Ib	aadA24	ant(2)-Ia	aph(3')-Ia	aph(6)-Id	ND	blaACT-7	ND	ND	ND	ND	blaOXA-10	ND	blaOXA-2	ND	ND	ND	fosA.7	mcr-9.1	mphA	NA	ND	ND	sul1	ND	NA				13
entb1814	E. roggenkampii	NA	0.0015	GCF_001471995.1	98.51	ST96	blaIMP-8	ND	ND	ND	ND	aac(6')-Ib	ND	ND	aph(3')-Ia	ND	ND	ND	blaMIR-5	ND	ND	ND	blaOXA-101	ND	ND	ND	ND	ND	fosA.1	ND	ND	NA	ND	qnrA1	sul1	ND	NA				7
entb1967	E. roggenkampii	NA	0.0015	GCF_001471995.1	98.51	ST96	blaIMP-22	blaVIM-1	ND	dfrB1	ND	aac(6')-Ib	aadA1	ant(2)-Ia	aph(3')-Ia	ND	ND	ND	blaMIR-5	ND	ND	ND	ND	ND	ND	ND	catA1,catB2	ND	fosA.1	ND	ND	mphE	msrE	qnrA1	sul1	ND	NA				14
entb1969	E. roggenkampii	NA	0.0016	GCF_001471995.1	98.51	ST96	blaIMP-22	blaVIM-1	ND	dfrB1	ND	aac(6')-Ib	aadA1, aadA2	ant(2)-Ia	aph(3')-Ia	ND	ND	ND	blaMIR-5	ND	ND	ND	ND	ND	ND	ND	catA1,catB2	ND	fosA.1	ND	ND	mphE	msrE	qnrA1	sul1	ND	NA				15
entb2055	E. hormaechei	Enterobacter hormaechei subsp. steigerwaltii	0.003	GCF_900077755.1	99.03	ST68	blaIMP-8	ND	ND	ND	ND	aac(6')-Ib	ND	ND	ND	ND	ND	blaACT-15	ND	ND	ND	ND	blaOXA-101	ND	ND	ND	ND	ND	fosA.7	mcr-9.1	ND	NA	ND	qnrA1	sul1	ND	NA				7
entb206	E. roggenkampii	NA	0.0012	GCF_001471995.1	98.51	ST96	blaIMP-22	ND	ND	ND	ND	aac(6')-Ib	aadA2	ant(2)-Ia	aph(3')-Ia	ND	ND	ND	blaMIR-5	ND	ND	ND	ND	ND	ND	ND	ND	ND	fosA.1	ND	ND	NA	ND	qnrA1	sul1	ND	NA				8
entb215	E. roggenkampii	NA	0.0012	GCF_001471995.1	98.51	ST96	blaIMP-22	ND	ND	ND	ND	aac(6')-Ib	aadA2	ant(2)-Ia	aph(3')-Ia	ND	ND	ND	blaMIR-5	ND	ND	ND	ND	ND	ND	ND	ND	ND	fosA.1	ND	ND	NA	ND	qnrA1	sul1	ND	NA				8
entb2152	E. roggenkampii	NA	0.0015	GCF_001471995.1	98.51	ST96	blaIMP-8	ND	ND	ND	ND	aac(6')-Ib	ND	ND	aph(3')-Ia	ND	ND	ND	blaMIR-5	ND	ND	ND	blaOXA-101	ND	ND	ND	ND	ND	fosA.1	ND	ND	NA	ND	qnrA1	sul1	ND	NA				7
entb243	E. roggenkampii	NA	0.0012	GCF_001471995.1	98.51	ST96	blaIMP-22	ND	ND	ND	ND	aac(6')-Ib	aadA2	ant(2)-Ia	aph(3')-Ia	ND	ND	ND	blaMIR-5	ND	ND	ND	ND	ND	ND	ND	ND	ND	fosA.1	ND	ND	NA	ND	ND	sul1	ND	NA				7
entb1304	E. hormaechei	Enterobacter hormaechei subsp. xiangfangensis	0.0028	GCF_001472255.1	98.71	ST182	blaIMP-13	ND	ND	ND	ND	aac(6')-Ib	aadA1	ant(2)-Ia	ND	ND	ND	blaACT-16	ND	ND	ND	ND	blaOXA-10	ND	blaOXA-2	ND	catB8	ND	fosA.7	mcr-9.1	ND	NA	ND	ND	sul1	ND	NA				11
entb1737	E. hormaechei	Enterobacter hormaechei subsp. xiangfangensis	0.0024	GCF_001472255.1	98.71	ST182	blaIMP-13	ND	blaCTX-M-15	dfrA14	aac(3)-IIa	ND	aadA1	ND	aph(3')-Ib	aph(6)-Id	ND	blaACT-16	ND	ND	ND	ND	ND	ND	blaOXA-2	blaTEM-1	catA1	ND	fosA.7	ND	ND	NA	ND	qnrB1	sul1, sul2	ND	NA				15
entb2126	E. roggenkampii	NA	0.0016	GCF_001471995.1	98.51	ST96	blaIMP-8	ND	ND	ND	ND	aac(6')-Ib	ND	ND	ND	ND	ND	ND	blaMIR-5	ND	ND	ND	blaOXA-101	ND	ND	ND	catB8	ND	fosA.1	ND	ND	NA	ND	qnrA1	sul1	ND	NA				7
entb2544	E. hormaechei	Enterobacter hormaechei subsp. xiangfangensis	0.0053	GCF_001472255.1	98.71	ST182	blaIMP-13	ND	ND	ND	ND	aac(6')-Ib	aadA1	ant(2)-Ia	aph(3')-Ia	aph(6)-Id	ND	blaACT-16	ND	ND	ND	ND	blaOXA-10	ND	blaOXA-2	ND	catA2	ND	fosA.7	mcr-9.1	mphA	NA	ND	ND	sul1	ND	NA				14
entb325	E. roggenkampii	NA	0.0004	GCF_001471995.1	98.51	ST96	blaIMP-22	ND	ND	ND	ND	aac(6')-Ib	aadA2	ant(2)-Ia	aph(3')-Ia	aph(6)-Id	ND	ND	blaMIR-5	ND	ND	ND	ND	ND	blaOXA-2	ND	ND	ND	fosA.1	ND	ND	NA	ND	qnrA1	sul1	tetA	NA				11
entb337	E. hormaechei	Enterobacter hormaechei subsp. steigerwaltii	0.001	GCF_900075615.1	99.33	ST90	blaIMP-13	ND	blaCTX-M-9	ND	ND	aac(6')-Ib	aadA2	ant(2)-Ia	ND	ND	ND	blaACT-15	ND	ND	ND	ND	ND	ND	blaOXA-2	ND	ND	ND	fosA.1	mcr-9.1	ND	NA	ND	qnrA1	sul1	tetA	NA				12
entb360	E. roggenkampii	NA	0.0015	GCF_001471995.1	98.51	ST96	blaIMP-22	ND	ND	ND	ND	aac(6')-Ib	aadA2	ant(2)-Ia	aph(3')-Ia	ND	ND	ND	blaMIR-5	ND	ND	ND	ND	ND	ND	ND	ND	ND	fosA.1	ND	ND	NA	ND	qnrA1	sul1	ND	NA				8
entb496	E. asburiae	NA	0.0025	GCF_001060045.1	97.05	ST484	blaIMP-13	ND	ND	dfrA12	ND	aac(6')-Ib	ND	ND	aph(3')-Ia	ND	ND	blaACT-18	ND	ND	ND	ND	ND	ND	blaOXA-2	ND	ND	ND	fosA.7	mcr-9.1	mphA	NA	ND	ND	sul1	ND	NA				9
entb563	E. hormaechei	Enterobacter hormaechei subsp. oharae	0.0018	GCF_900075775.1	98.35	ST68	blaIMP-15	ND	ND	dfrA1	ND	aac(6')-Ib	aadA1	ND	ND	aph(6)-Id	ND	blaACT-16	ND	ND	ND	ND	ND	ND	ND	ND	ND	ND	ND	ND	ND	NA	ND	ND	sul1	ND	NA				7
entb884	E. hormaechei	Enterobacter hormaechei subsp. xiangfangensis	0.0011	GCF_001472255.1	98.71	ST182	blaIMP-15	ND	ND	dfrA12	ND	aac(6')-Ib	aadA1	ant(2)-Ia	aph(3')-Ia	aph(6)-Id	ND	blaACT-16	ND	ND	ND	blaLAP-2	blaOXA-10	ND	blaOXA-2	ND	catA2, catB3	ND	fosA.7	mcr-9.1	mphA	NA	ND	qnrS1	sul1	ND	NA				18
kentb576	E. roggenkampii	NA	0.0015	GCF_001471995.1	98.51	ST96	blaIMP-8	ND	ND	ND	ND	aac(6')-Ib	ND	ND	aph(3')-Ia	ND	ND	ND	blaMIR-5	ND	ND	ND	blaOXA-101	ND	ND	ND	ND	ND	fosA.1	ND	ND	NA	ND	qnrA1	sul1	ND	NA				7
k0229	K. pneumoniae	K. pneumoniae sensu stricto	0.0029	GCF_003195735.1	99.25	ST788	blaIMP-22	ND	ND	ND	ND	aac(6')-Ib	ND	ND	ND	ND	blaSHV-52	ND	ND	ND	ND	ND	ND	ND	blaOXA-2	ND	ND	ND	fosA.6	ND	ND	NA	ND	qnrB2	sul1	tetA	KL25				8
K0372	K. pneumoniae	K. pneumoniae sensu stricto	0.0027	GCF_900093245.1	99.16	ST378	blaIMP-8	blaOXA-48	ND	dfrA12	aac(3)-IIa	aac(6')-Ib	aadA2	ND	aph(3')-Ia	aph(6)-Id	blaSHV-119	ND	ND	blaFOX-5	ND	ND	ND	blaOXA-1	ND	ND	catA2, catB3	ND	fosA.6	ND	mphA	mphE	msrE	ND	sul1, sul2	ND	Kl125				19
k0374	K. pneumoniae	K. pneumoniae sensu stricto	0.0028	GCF_900093245.1	99.16	ST378	blaIMP-8	blaOXA-48	ND	dfrA12	aac(3)-IIa	aac(6')-Ib	aadA2	ND	aph(3')-Ia	ND	blaSHV-119	ND	ND	blaFOX-5	ND	ND	ND	blaOXA-1	ND	ND	catA2, catB3	ND	fosA.6	ND	mphA	mphE	msrE	ND	sul1, sul2	ND	KL125				16
k0667	K. pneumoniae	K. pneumoniae sensu stricto	0.0052	GCF_000822465.1	99.25	ST3157	blaIMP-22	ND	ND	dfrA27	ND	aac(6')-Ib	aadA16	ND	ND	ND	blaSHV-30	ND	ND	ND	ND	ND	ND	ND	blaOXA-2	blaTEM-1	ND	ND	fosA.5	ND	ND	NA	ND	qnrB2	sul1	tetA	KL30				11
k12475	K. pneumoniae	K. pneumoniae sensu stricto	0.0047	GCF_002152485.1	99.72	ST11	blaIMP-22	blaKPC-3	ND	dfrA14	ND	aac(6')-Ib	ND	ND	ND	ND	blaSHV-11	ND	ND	ND	blaGES-7	ND	ND	ND	blaOXA-2	blaTEM-1	ND	ND	fosA.5	ND	ND	NA	ND	qnrB2, qnrS1	sul1	ND	KL30				12
k12477	K. pneumoniae	K. pneumoniae sensu stricto	0.0047	GCF_002152485.1	99.72	ST11	blaIMP-22	blaKPC-3	ND	dfrA14	ND	aac(6')-Ib	ND	ND	ND	ND	blaSHV-11	ND	ND	ND	ND	ND	ND	ND	blaOXA-2	blaTEM-1	ND	ND	fosA.5	ND	ND	NA	ND	qnrB2, qnrS1	sul1	ND	KL30				11
k2157	K. pneumoniae	K. pneumoniae sensu stricto	0.0074	GCF_001970155.1	99.31	ST464	blaIMP-8	ND	blaCTX-M-15	dfrA15	aac(3)-IIa	aac(6')-Ib	aadA1	ND	ND	aph(6)-Id	blaSHV-38	ND	ND	ND	ND	ND	ND	blaOXA-1	ND	blaTEM-1	catA2, catB3	ND	fosA.5	ND	ND	NA	ND	qnrB2	sul1, sul2	tetA	KL53				17
k5106	K. pneumoniae	K. pneumoniae sensu stricto	0.0012	GCF_002209405.1	99.17	ST15	blaIMP-8	ND	blaCTX-M-15	dfrA14	ND	aac(6')-Ib	ND	ND	aph(3')-Ib	aph(6)-Id	ND	ND	ND	ND	ND	ND	ND	blaOXA-1	ND	blaTEM-1	catB3	ND	fosA.3	ND	ND	NA	ND	ND	sul1, sul2	ND	KL112				12
k7479	K. pneumoniae	K. pneumoniae sensu stricto	0.0077	GCF_900084915.1	99.12	ST405	blaIMP-8	ND	ND	dfrA14	ND	aac(6')-Ib	aadA2	ND	ND	aph(6)-Id	blaSHV-76	ND	ND	ND	ND	ND	ND	ND	ND	blaTEM-1	catA1	ND	fosA.3	ND	ND	NA	ND	ND	sul1, sul2	tetA	KL151				12
k1701	K. pneumoniae	K. pneumoniae sensu stricto	0.0075	GCF_001970155.1	99.31	ST464	blaIMP-8	ND	blaCTX-M-15	dfrA15	aac(3)-IIa	aac(6')-Ib	aadA1	ND	ND	aph(6)-Id	blaSHV-38	ND	ND	ND	ND	ND	ND	blaOXA-1	ND	blaTEM-1	catA2, catB3	ND	fosA.5	ND	ND	NA	ND	qnrB2	sul1, sul2	tetA	KL53				17
k1851	K. pneumoniae	K. pneumoniae sensu stricto	0.0011	GCF_001970155.1	99.31	ST15	blaIMP-22	ND	ND	ND	aac(3)-IId	aac(6')-Ib	aadA1	ND	ND	ND	blaSHV-134	ND	ND	ND	ND	ND	ND	ND	blaOXA-2, blaOXA-9	blaTEM-1	ND	ND	fosA.3	ND	ND	NA	ND	qnrB2	sul1	tetA	KL24				12
k2635	K. pneumoniae	K. pneumoniae sensu stricto	0.0074	GCF_001970155.1	99.31	ST464	blaIMP-8	ND	ND	dfrA15	ND	aac(6')-Ib	aadA1	ND	ND	aph(6)-Id	blaSHV-38	ND	ND	ND	ND	ND	ND	ND	ND	ND	catA1	ND	fosA.5	ND	ND	NA	ND	qnrB2, qnrS1	sul1	ND	KL53				11
k2712	K. pneumoniae	K. pneumoniae sensu stricto	0.0009	GCF_002209405.1	99.18	ST15	blaIMP-22	ND	ND	dfrA14	ND	aac(6')-Ib	ND	ND	ND	aph(6)-Id	ND	ND	ND	ND	ND	ND	ND	ND	blaOXA-2	ND	catA2	ND	fosA.3	ND	ND	NA	ND	qnrB2	sul1, sul2	tetA, tetD	KL24				12
k3138	K. pneumoniae	K. pneumoniae sensu stricto	0.0001	GCF_002152675.1	99.06	ST405	blaIMP-8	ND	blaCTX-M-15	dfrA14	aac(3)-IIa	ND	aadA2	ND	aph(3')-Ib	aph(6)-Id	blaSHV-76	ND	ND	ND	ND	ND	ND	blaOXA-1	ND	blaTEM-1	catA1	ND	fosA.3	ND	ND	NA	ND	qnrB1	sul1, sul2	tetA	KL151				16
k3170	K. pneumoniae	K. pneumoniae sensu stricto	0.0001	GCF_002152675.1	99.06	ST405	blaIMP-8	ND	blaCTX-M-15	dfrA14	aac(3)-IIa	aac(6')-I-cr	aadA2	ND	aph(3')-Ib	aph(6)-Id	blaSHV-76	ND	ND	ND	ND	ND	ND	blaOXA-1	ND	blaTEM-1	catA1	ND	fosA.3	ND	ND	NA	ND	qnrB1	sul1, sul2	tetA	KL151				16
k3201	K. pneumoniae	K. pneumoniae sensu stricto	0.0001	GCF_000485755.1	99.12	ST405	blaIMP-8	ND	blaCTX-M-15	dfrA14	aac(3)-IIa	aac(6')-Ib	ND	ND	aph(3')-Ib	aph(6)-Id	blaSHV-76	ND	ND	ND	ND	ND	ND	blaOXA-1	ND	blaTEM-1	catA1	ND	fosA.3	ND	ND	NA	ND	qnrB1	sul1, sul2	tetA	KL151				15
k3260	K. pneumoniae	K. pneumoniae sensu stricto	0.0001	GCF_002152675.1	99.06	ST405	blaIMP-8	ND	blaCTX-M-15	dfrA14	aac(3)-IIa	aac(6')-Ib	ND	ND	aph(3')-Ib	aph(6)-Id	blaSHV-76	ND	ND	ND	ND	ND	ND	blaOXA-1	ND	blaTEM-1	catA1	ND	fosA.3	ND	ND	NA	ND	qnrB1	sul1, sul2	tetA	KL151				15
k3295	K. pneumoniae	K. pneumoniae sensu stricto	0.0001	GCF_000485755.1	99.12	ST405	blaIMP-8	ND	blaCTX-M-15	dfrA14	aac(3)-IIa	ND	ND	ND	ND	aph(6)-Id	blaSHV-76	ND	ND	ND	ND	ND	ND	blaOXA-1	ND	blaTEM-1	catA1	ND	fosA.3	ND	ND	NA	ND	qnrB1	sul1, sul2	tetA	KL151				13
k3353	K. pneumoniae	K. pneumoniae sensu stricto	0.0001	GCF_002152675.1	99.06	ST405	blaIMP-8	ND	blaCTX-M-15	dfrA14	aac(3)-IIa	aac(6')-Ib	ND	ND	aph(3')-Ib	aph(6)-Id	blaSHV-76	ND	ND	ND	ND	ND	ND	blaOXA-1	ND	blaTEM-1	catA1	ND	fosA.3	ND	ND	NA	ND	qnrB1	sul1, sul2	tetA	KL151				16
k3653	K. pneumoniae	K. pneumoniae sensu stricto	0.001	GCF_002209405.1	99.18	ST15	blaIMP-22	ND	ND	dfrA14	ND	aac(6')-Ib	ND	ND	ND	ND	ND	ND	ND	ND	ND	ND	ND	ND	blaOXA-2	ND	catA2	ND	fosA.3	ND	ND	NA	ND	qnrB2	sul1	tetA	KL24				8
k5016	K. pneumoniae	K. pneumoniae sensu stricto	0.0012	GCF_002209405.1	99.18	ST15	blaIMP-8	ND	blaCTX-M-15	dfrA14	aac(3)-IIa	aac(6')-Ib	ND	ND	aph(3')-Ib	aph(6)-Id	blaSHV-28	ND	ND	ND	ND	ND	ND	blaOXA-1	ND	blaTEM-1	ND	ND	fosA.3	ND	ND	NA	ND	ND	sul1, sul2	ND	KL112				13
k6670	K. pneumoniae	K. pneumoniae sensu stricto	0.001	GCF_002209405.1	99.18	ST15	blaIMP-22	ND	ND	ND	ND	aac(6')-Ib	ND	ND	ND	ND	blaSHV-28	ND	ND	ND	ND	ND	ND	ND	blaOXA-2	ND	ND	ND	fosA.3	ND	ND	NA	ND	qnrB2	sul1	ND	KL24				7
k973	K. pneumoniae	K. pneumoniae sensu stricto	0.0072	GCF_001876675.1	99.39	ST464	blaIMP-8	ND	ND	dfrA15	ND	aac(6')-Ib	aadA1	ND	ND	aph(6)-Id	blaSHV-38	ND	ND	ND	ND	ND	ND	ND	ND	ND	catA1	ND	fosA.5	ND	ND	NA	ND	qnrB2	sul1	ND	KL53				10
k974	K. pneumoniae	K. pneumoniae sensu stricto	0.0074	GCF_001970155.1	99.31	ST464	blaIMP-8	ND	ND	dfrA15	ND	aac(6')-Ib	aadA1	ND	ND	aph(6)-Id	blaSHV-38	ND	ND	ND	ND	ND	ND	ND	ND	ND	catA1	ND	fosA.5	ND	ND	NA	ND	qnrB2	sul1	ND	KL53				10
k8325	K. oxytoca	NA	0.0077	GCF_000527235.1	99.15	New	blaIMP-28	ND	ND	dfrA5	ND	ND	aadA13	ND	ND	ND	ND	ND	ND	ND	ND	ND	ND	ND	ND	ND	ND	ereA	ND	ND	ND	NA	ND	ND	sul1	ND	NA				5
k8382	K. oxytoca	NA	0.0092	GCF_000527235.1	99.15	New	blaIMP-28	ND	ND	dfrA5	ND	ND	aadA13	ND	ND	ND	ND	ND	ND	ND	ND	ND	ND	ND	ND	ND	ND	ereA	ND	ND	ND	NA	ND	ND	sul1	ND	NA				5
serra326	S. marcescens	NA	0.009	NZ_CP026383.1	95.31	ND	blaIMP-8	ND	ND	ND	ND	aac(6')-Ib	ND	ND	ND	ND	ND	ND	ND	ND	ND	ND	ND	ND	ND	ND	ND	ND	ND	ND	ND	NA	ND	ND	sul1	tet41	NA				4
eco9867	E. coli	NA	0.0044	GCF_003145655.1	96.72	ST399	blaIMP-13	ND	ND	ND	ND	ND	ND	ant(2)-Ia	ND	ND	blaSHV-18	ND	ND	ND	ND	ND	ND	ND	blaOXA-2	ND	ND	ND	fosA	ND	ND	ND	ND	ND	sul1	ND	NA
*ANI values have been calculated between the best matched genome (mash distance) and the reference genome of each specie or subspecie.
Reference genomes:	LS483483.1 Klebsiella oxytoca, NC_016845.1 Klebsiella pneumoniae sensu stricto, NZ_CP072199.1 Serratia marcescens subsp marcescens, PESM01000001.1 Serratia macescens subsp sakuensis, NZ_CP0022148.1 Enterobacter roggenkampii, NZ_CP011863.1 Enterobacter asburiae
	NZ_CP017186.1 Enterobacter hormaechei subsp. hoffmannii, NZ_CP083613.1 Enterobacter hormaechei subsp. oharae, NZ_CP017179.1 Enterobacter hormaechei subsp. steigerwaltii, NZ_CP017183.1 Enterobacter hormaechei subsp. xiangfangensis,
	P003678.1 Enterobacter cloacae subsp. dissolvens and CP022609 Escherichia coli
NA=not asigned
